# Supplementary material for: Ethanol confers differential protection against generalist and specialist parasitoids of Drosophila melanogaster
Source: PLoS One. 2017 Jul 12;12(7):e0180182. doi: 10.1371/journal.pone.0180182 (PMC5507509; doi:10.1371/journal.pone.0180182)
Supplement: S1 Dataset — Eclosion outcomes of unparasitized fly larvae fed 0% or 6% ethanol food in the 48 hours after reaching second instar. (XLSX) [file pone.0180182.s002.xlsx]

## Sheet: Sheet1
Date	Fly	Wasp	Treatment	Food_0-24h	Food_24-48h	Replicate	Larvae	Larvae_Transfer	Female_Fly	Male_Fly	Total_Fly	Death
3.9.15	OreR	ctrl	zero_zero	zero	zero	A	40	35	9	25	34	6
3.9.15	OreR	ctrl	zero_zero	zero	zero	B	40	38	13	25	38	2
3.9.15	OreR	ctrl	zero_zero	zero	zero	C	40	36	17	17	34	6
3.9.15	OreR	ctrl	zero_zero	zero	zero	D	40	37	18	18	36	4
3.9.15	OreR	ctrl	zero_six	zero	six	B	40	35	21	14	35	5
3.9.15	OreR	ctrl	zero_six	zero	six	C	40	39	27	11	38	2
3.9.15	OreR	ctrl	zero_six	zero	six	D	40	38	22	14	36	4
3.9.15	OreR	ctrl	six_zero	six	zero	A	40	36	13	21	34	6
3.9.15	OreR	ctrl	six_zero	six	zero	B	40	38	18	19	37	3
3.9.15	OreR	ctrl	six_zero	six	zero	C	40	38	19	19	38	2
3.9.15	OreR	ctrl	six_zero	six	zero	D	40	40	17	21	38	2
3.9.15	OreR	ctrl	six_six	six	six	A	40	38	19	16	35	5
3.9.15	OreR	ctrl	six_six	six	six	B	40	38	19	17	36	4
3.9.15	OreR	ctrl	six_six	six	six	C	40	38	19	19	38	2
3.9.15	OreR	ctrl	six_six	six	six	D	40	35	23	11	34	6
treatment	mean	std_error
0%–>0%	0.8875	0.0239357
0%–>6%	0.908333	0.0220479
6%–>0%	0.91875	0.0236621
6%–>6%	0.89375	0.0213478
