# Supplementary material for: Ethanol confers differential protection against generalist and specialist parasitoids of Drosophila melanogaster
Source: PLoS One. 2017 Jul 12;12(7):e0180182. doi: 10.1371/journal.pone.0180182 (PMC5507509; doi:10.1371/journal.pone.0180182)
Supplement: S2 Dataset — Attack rates, attack intensities, and eclosion outcomes when fly larvae were fed 0% or 6% ethanol food in the 24 hours before or after exposure to wasps. (XLSX) [file pone.0180182.s003.xlsx]

## Sheet: Sheet1
							# wasp eggs per dissected fly larva (L1–L5)
Date	Fly	Wasp	Treatment	Before_exposure	After_exposure	Replicate	L1	L2	L3	L4	L5	Attacked_Larvae	Unattacked_Larvae	Total_Wasp_Eggs	Larvae_Transfer	Female_Fly	Male_Fly	Female_Wasp	Male_Wasp	Total_Fly	Total_Wasp	Total_Death
2.2.15	OreR	Lh14	zero_zero	zero	zero	B	3	2	0	5	6	4	1	16	28	0	1	5	1	1	6	21
2.2.15	OreR	Lh14	zero_zero	zero	zero	C	3	0	3	4	2	4	1	12	27	0	0	4	5	0	9	18
2.2.15	OreR	Lh14	zero_zero	zero	zero	D	1	1	2	1	2	5	0	7	32	0	0	6	16	0	22	10
2.2.15	OreR	Lh14	zero_six	zero	six	A	3	1	1	3	2	5	0	10	27	0	0	4	10	0	14	13
2.2.15	OreR	Lh14	zero_six	zero	six	B	2	3	5	1	1	5	0	12	26	0	0	3	8	0	11	15
2.2.15	OreR	Lh14	zero_six	zero	six	C	3	5	6	3	1	5	0	18	33	0	0	14	6	0	20	13
2.2.15	OreR	Lh14	zero_six	zero	six	D	3	3	3	2	3	5	0	14	26	0	1	7	7	1	14	11
2.2.15	OreR	Lh14	six_zero	six	zero	A	4	0	2	1	1	4	1	8	28	1	5	3	10	6	13	9
2.2.15	OreR	Lh14	six_zero	six	zero	B	1	0	3	0	0	2	3	4	32	1	0	12	11	1	23	8
2.2.15	OreR	Lh14	six_zero	six	zero	C	2	2	1	1	1	5	0	7	30	1	3	7	10	4	17	9
2.2.15	OreR	Lh14	six_zero	six	zero	D	1	1	1	0	2	4	1	5	31	1	2	7	16	3	23	5
2.2.15	OreR	Lh14	six_six	six	six	B	0	2	2	1	5	4	1	10	28	1	0	12	6	1	18	9
2.2.15	OreR	Lh14	six_six	six	six	C	1	1	2	0	0	3	2	4	30	1	2	11	11	3	22	5
2.2.15	OreR	Lh14	six_six	six	six	D	0	1	2	1	1	4	1	5	29	2	0	5	12	2	17	10
2.14.15	OreR	Lh14	zero_zero	zero	zero	A	3	1	1	1	1	5	0	7	30	0	2	2	8	2	10	18
2.14.15	OreR	Lh14	zero_zero	zero	zero	B	0	1	0	2	1	3	2	4	31	1	2	9	9	3	18	10
2.14.15	OreR	Lh14	zero_zero	zero	zero	C	0	1	3	4	4	4	1	12	29	0	1	7	0	1	7	21
2.14.15	OreR	Lh14	zero_zero	zero	zero	D	6	2	3	2	2	5	0	15	25	1	1	7	1	2	8	15
2.14.15	OreR	Lh14	zero_six	zero	six	A	3	3	2	3	1	5	0	12	32	0	0	6	6	0	12	20
2.14.15	OreR	Lh14	zero_six	zero	six	B	1	2	0	4	1	4	1	8	26	1	6	1	4	7	5	14
2.14.15	OreR	Lh14	zero_six	zero	six	C	0	0	3	0	2	2	3	5	24	2	2	4	0	4	4	16
2.14.15	OreR	Lh14	zero_six	zero	six	D	1	4	2	1	3	5	0	11	31	0	0	3	4	0	7	24
2.14.15	OreR	Lh14	six_zero	six	zero	A	2	3	1	2	0	4	1	8	29	1	1	11	6	2	17	10
2.14.15	OreR	Lh14	six_zero	six	zero	B	1	1	1	1	0	4	1	4	28	2	3	8	6	5	14	9
2.14.15	OreR	Lh14	six_zero	six	zero	C	2	2	2	1	3	5	0	10	29	2	2	14	7	4	21	4
2.14.15	OreR	Lh14	six_zero	six	zero	D	1	3	2	0	1	4	1	7	31	1	5	8	8	6	16	9
2.14.15	OreR	Lh14	six_six	six	six	A	2	1	1	2	2	5	0	8	26	1	3	4	3	4	7	15
2.14.15	OreR	Lh14	six_six	six	six	B	2	2	1	2	1	5	0	8	30	1	2	10	13	3	23	4
2.14.15	OreR	Lh14	six_six	six	six	C	1	2	4	1	1	5	0	9	31	2	1	6	11	3	17	11
2.14.15	OreR	Lh14	six_six	six	six	D	1	1	2	1	1	5	0	6	30	1	2	6	5	3	11	16
4.27.15	OreR	Lb17	zero_zero	zero	zero	A	0	1	1	2	0	3	2	4	34	1	2	19	4	3	23	8
4.27.15	OreR	Lb17	zero_zero	zero	zero	B	2	1	1	3	3	5	0	10	35	1	1	16	2	2	18	15
4.27.15	OreR	Lb17	zero_zero	zero	zero	C	0	2	2	2	0	3	2	6	35	0	0	17	5	0	22	13
4.27.15	OreR	Lb17	zero_six	zero	six	A	0	1	1	0	1	3	2	3	30	3	2	6	6	5	12	13
4.27.15	OreR	Lb17	zero_six	zero	six	B	1	1	0	1	1	4	1	4	28	0	0	9	2	0	11	17
4.27.15	OreR	Lb17	six_zero	six	zero	A	2	0	1	0	1	3	2	4	34	1	1	16	10	2	26	6
4.27.15	OreR	Lb17	six_zero	six	zero	B	2	2	0	3	3	4	1	10	33	2	1	17	5	3	22	8
4.27.15	OreR	Lb17	six_zero	six	zero	C	0	2	1	1	0	3	2	4	30	0	0	22	5	0	27	3
4.27.15	OreR	Lb17	six_six	six	six	A	1	2	2	0	1	4	1	6	35	0	0	16	5	0	21	14
4.27.15	OreR	Lb17	six_six	six	six	B	1	2	2	0	1	4	1	6	31	0	0	15	2	0	17	14
4.27.15	OreR	Lb17	six_six	six	six	C	2	0	1	2	0	3	2	5	30	2	1	15	4	3	19	8
6.2.15	OreR	Lb17	zero_zero	zero	zero	A	1	1	1	2	2	5	0	7	37	2	2	13	7	4	20	13
6.2.15	OreR	Lb17	zero_zero	zero	zero	B	0	1	1	1	0	3	2	3	32	0	1	10	5	1	15	16
6.2.15	OreR	Lb17	zero_zero	zero	zero	C	0	3	2	1	2	4	1	8	35	0	1	11	6	1	17	17
6.2.15	OreR	Lb17	zero_zero	zero	zero	D	1	1	0	2	0	3	2	4	33	6	4	5	10	10	15	8
6.2.15	OreR	Lb17	zero_six	zero	six	A	1	1	1	0	0	3	2	3	37	3	2	10	9	5	19	13
6.2.15	OreR	Lb17	zero_six	zero	six	B	0	1	0	1	2	3	2	4	37	1	0	10	11	1	21	15
6.2.15	OreR	Lb17	zero_six	zero	six	C	0	3	5	3	2	4	1	13	32	0	0	18	6	0	24	8
6.2.15	OreR	Lb17	zero_six	zero	six	D	0	1	1	3	1	4	1	6	29	4	2	4	6	6	10	13
6.2.15	OreR	Lb17	six_zero	six	zero	A	1	0	1	0	0	2	3	2	31	4	2	5	3	6	8	17
6.2.15	OreR	Lb17	six_zero	six	zero	B	0	2	1	1	1	4	1	5	32	1	2	3	5	3	8	21
6.2.15	OreR	Lb17	six_zero	six	zero	C	2	7	1	2	2	5	0	14	35	0	0	15	13	0	28	7
6.2.15	OreR	Lb17	six_zero	six	zero	D	2	0	1	0	1	3	2	4	34	0	1	11	8	1	19	14
6.2.15	OreR	Lb17	six_six	six	six	A	0	4	0	0	0	1	4	4	36	6	3	4	8	9	12	15
6.2.15	OreR	Lb17	six_six	six	six	B	1	1	1	1	1	5	0	5	36	2	6	7	7	8	14	14
6.2.15	OreR	Lb17	six_six	six	six	C	4	1	3	1	3	5	0	12	34	3	1	16	7	4	23	7
6.2.15	OreR	Lb17	six_six	six	six	D	1	1	0	1	1	4	1	4	29	1	7	5	5	8	10	11
		Means								Standard errors
Wasp	Treatment	Attack Rate	Attack Intensity	Fly	Wasp	Death		Wasp	Treatment	Attack Rate	Attack Intensity	Fly	Wasp	Death
Lh14	0%–>0%	0.857143	2.08571	0.0448054	0.387211	0.567984		Lh14	0%–>0%	0.0571429	0.340468	0.0143274	0.0670968	0.0681031
Lh14	0%–>6%	0.9	2.25	0.0592949	0.380737	0.559968		Lh14	0%–>6%	0.0755929	0.274513	0.0362568	0.0600286	0.0452614
Lh14	6%–>0%	0.8	1.325	0.131832	0.602264	0.265904		Lh14	6%–>0%	0.0654654	0.15089	0.0224123	0.0392725	0.0272972
Lh14	6%–>6%	0.885714	1.42857	0.0936143	0.55905	0.347336		Lh14	6%–>6%	0.0594762	0.16578	0.0135578	0.0694126	0.0629583
Lb17	0%–>0%	0.742857	1.2	0.0880483	0.538411	0.373541		Lb17	0%–>0%	0.0719032	0.190238	0.0384494	0.0317876	0.0403567
Lb17	0%–>6%	0.7	1.1	0.0892876	0.494794	0.415918		Lb17	0%–>6%	0.0447214	0.31305	0.0373016	0.0612763	0.0482098
Lb17	6%–>0%	0.685714	1.22857	0.0666347	0.599752	0.333614		Lb17	6%–>0%	0.0737711	0.321984	0.0257083	0.0979173	0.0789465
Lb17	6%–>6%	0.742857	1.2	0.137962	0.503606	0.358433		Lb17	6%–>6%	0.104328	0.209307	0.0432571	0.0546356	0.0334015
