# Supplementary material for: Ethanol confers differential protection against generalist and specialist parasitoids of Drosophila melanogaster
Source: PLoS One. 2017 Jul 12;12(7):e0180182. doi: 10.1371/journal.pone.0180182 (PMC5507509; doi:10.1371/journal.pone.0180182)
Supplement: S3 Dataset — Attack rates, attack intensities, and eclosion outcomes when fly larvae were placed in 0% or 6% ethanol food, then immediately exposed to wasps. (XLSX) [file pone.0180182.s004.xlsx]

## Sheet: Sheet1
					# wasp eggs per dissected fly larva (L1–L10)
Date	Fly	Wasp	Treatment	Replicate	L1	L2	L3	L4	L5	L6	L7	L8	L9	L10	Attacked_Larvae	Unattacked_Larvae	Total_Wasp_Eggs	Larvae_Transfer	Female_Fly	Male_Fly	Female_Wasp	Male_Wasp	Total_Fly	Total_Wasp	Total_Death
3.5.15	OreR	Lh14	zero	A	2	1	2	1	1	0	2	1	0	1	8	2	11	20	0	0	9	3	0	12	8
3.5.15	OreR	Lh14	zero	B	6	2	3	3	2	1	2	1	1	1	10	0	22	19	0	1	6	7	1	13	5
3.5.15	OreR	Lh14	zero	C	1	1	4	0	1	1	1	2	1	1	9	1	13	20	0	0	7	2	0	9	11
3.5.15	OreR	Lh14	zero	D	1	1	2	0	2	3	0	3	0	2	7	3	14	20	0	0	9	2	0	11	9
3.5.15	OreR	Lh14	zero	E	2	4	2	3	2	3	1	2	0	1	9	1	20	20	0	1	9	1	1	10	9
3.5.15	OreR	Lh14	zero	F	2	1	2	1	2	1	2	1	1	1	10	0	14	18	0	0	8	2	0	10	8
3.5.15	OreR	Lh14	six	A	0	1	0	1	1	0	1	1	0	0	5	5	5	15	3	7	0	2	10	2	3
3.5.15	OreR	Lh14	six	B	2	1	1	1	0	0	1	1	0	1	7	3	8	17	2	4	5	3	6	8	3
3.5.15	OreR	Lh14	six	C	0	1	0	0	0	0	3	1	1	0	4	6	6	18	8	2	1	1	10	2	6
3.5.15	OreR	Lh14	six	D	1	0	1	2	2	2	2	1	2	1	9	1	14	18	2	2	5	3	4	8	6
3.5.15	OreR	Lh14	six	E	2	0	1	2	2	1	0	1	1	0	7	3	10	10	3	3	2	1	6	3	1
3.5.15	OreR	Lh14	six	F	1	0	0	1	0	1	1	1	1	1	7	3	7	17	2	6	2	5	8	7	2
4.26.15	OreR	Lb17	zero	A	1	2	1	1	0	1	1	1	0	2	8	2	10	20	0	0	12	1	0	13	7
4.26.15	OreR	Lb17	zero	B	1	0	1	1	0	1	2	0	2	1	7	3	9	19	0	0	8	2	0	10	9
4.26.15	OreR	Lb17	zero	C	2	1	1	2	0	0	1	1	1	1	8	2	10	20	0	0	7	1	0	8	12
4.26.15	OreR	Lb17	six	A	4	4	0	0	2	0	1	0	2	2	6	4	15	20	0	1	10	4	1	14	5
4.26.15	OreR	Lb17	six	B	0	0	2	1	2	1	1	3	2	2	8	2	14	20	0	2	4	5	2	9	9
4.26.15	OreR	Lb17	six	C	3	3	3	1	1	1	3	3	2	1	10	0	21	17	0	1	8	3	1	11	5
4.30.15	OreR	Lb17	zero	D	2	1	2	0	2	1	1	1	1	1	9	1	12	20	0	0	6	5	0	11	9
4.30.15	OreR	Lb17	zero	E	1	1	2	2	1	1	2	1	3	0	9	1	14	17	0	0	6	1	0	7	10
4.30.15	OreR	Lb17	zero	F	0	1	1	1	1	2	1	1	1	0	8	2	9	20	0	0	5	4	0	9	11
4.30.15	OreR	Lb17	six	D	0	2	1	2	1	2	2	NA	NA	NA	6	1	10	9	1	2	1	1	3	2	4
4.30.15	OreR	Lb17	six	E	1	0	1	2	1	1	1	1	1	2	9	1	11	16	2	0	4	2	2	6	8
4.30.15	OreR	Lb17	six	F	1	1	0	1	2	1	1	NA	NA	NA	6	1	7	12	0	0	3	1	0	4	8
4.30.15	OreR	Lb17	six	G	1	2	1	1	1	3	0	1	1	1	9	1	12	19	1	0	3	0	1	3	15
		Means							Standard errors
Wasp	Treatment	Attack Rate	Attack Intensity	Fly	Wasp	Death		Wasp	Treatment	Attack Rate	Attack Intensity	Fly	Wasp	Death
Lh14	0%	0.883333	1.56667	0.0171053	0.556628	0.426267		Lh14	0%	0.0477261	0.176383	0.0108237	0.0330554	0.0383238
Lh14	6%	0.65	0.833333	0.477996	0.311874	0.210131		Lh14	6%	0.0718795	0.133333	0.0677276	0.064567	0.0417434
Lb17	0%	0.816667	1.06667	0	0.498013	0.501987		Lb17	0%	0.0307318	0.0802773	0	0.0391383	0.0391383
Lb17	6%	0.844898	1.3898	0.102827	0.412216	0.484957		Lb17	6%	0.0469092	0.137155	0.0412463	0.0768088	0.0724508
