# Supplementary material for: Ethanol confers differential protection against generalist and specialist parasitoids of Drosophila melanogaster
Source: PLoS One. 2017 Jul 12;12(7):e0180182. doi: 10.1371/journal.pone.0180182 (PMC5507509; doi:10.1371/journal.pone.0180182)
Supplement: S4 Dataset — Number of larvae (exposed or unexposed to wasps) that had migrated to the 0% and 6% ethanol sides of bisected Petri dishes by the end of 24-hour food choice assays, along with attack rates for samples of wasp-exposed larvae. (XLSX) [file pone.0180182.s005.xlsx]

## Sheet: Sheet1
treatment	attack_dish	start_side	larvae_end_zero	larvae_end_six	prop_six	prop_start_side
control	A	zero	68	3	0.0422535	0.957746
control	B	zero	59	9	0.132353	0.867647
control	C	zero	68	2	0.0285714	0.971429
control	A	six	24	51	0.68	0.68
control	B	six	12	59	0.830986	0.830986
control	C	six	1	72	0.986301	0.986301
Lb17	A	zero	68	2	0.0285714	0.971429
Lb17	B	zero	60	10	0.142857	0.857143
Lb17	C	zero	66	1	0.0149254	0.985075
Lb17	A	six	7	65	0.902778	0.902778
Lb17	B	six	9	58	0.865672	0.865672
Lb17	C	six	27	43	0.614286	0.614286
Lh14	A	zero	54	16	0.228571	0.771429
Lh14	B	zero	58	10	0.147059	0.852941
Lh14	C	zero	65	2	0.0298507	0.970149
Lh14	A	six	15	57	0.791667	0.791667
Lh14	B	six	17	53	0.757143	0.757143
Lh14	C	six	0	64	1	1
treatment	start_side	mean_prop_six	std_error
control	zero	0.067726	0.032554
Lb17	zero	0.062118	0.0405613
Lh14	zero	0.13516	0.0576734
control	six	0.832429	0.0884245
Lb17	six	0.794245	0.090615
Lh14	six	0.849603	0.075856
		# wasp eggs per dissected fly larva (L1–L10)
wasp	attack_dish	L1	L2	L3	L4	L5	L6	L7	L8	L9	L10	attack_rate	mean	std_error
Lb17	A	1	1	1	0	2	0	1	1	2	1	0.8	0.833333	0.0333333
Lb17	B	4	1	2	2	0	1	0	1	1	1	0.8
Lb17	C	2	4	1	0	2	1	3	3	2	3	0.9
Lh14	A	3	2	4	2	1	2	2	4	2	3	1	0.966667	0.0333333
Lh14	B	1	2	3	2	1	2	0	1	4	1	0.9
Lh14	C	1	3	2	2	1	2	3	1	2	2	1
