# Supplementary material for: Ethanol confers differential protection against generalist and specialist parasitoids of Drosophila melanogaster
Source: PLoS One. 2017 Jul 12;12(7):e0180182. doi: 10.1371/journal.pone.0180182 (PMC5507509; doi:10.1371/journal.pone.0180182)
Supplement: S5 Dataset — Eggs laid on 0% ethanol food (eggs0) and 6% ethanol food (eggs6) by female flies (exposed or unexposed to wasps) during 24-hour oviposition choice assays. (XLSX) [file pone.0180182.s006.xlsx]

## Sheet: Sheet1
Population cage experiments										BugDorm experiments
date	method	treatment	position6	time	eggs0	eggs6	prop6			date	method	treatment	position6	time	eggs0	eggs6	prop6
6.24.16	well-mixed	control	right	24h	74	131	0.639024			9.1.16	well-mixed	control	right	24h	0	68	1
7.10.16	well-mixed	control	right	24h	211	208	0.49642			9.1.16	well-mixed	control	left	24h	0	87	1
7.10.16	well-mixed	control	right	24h	230	198	0.462617			9.1.16	well-mixed	control	left	48h	42	286	0.871951
6.24.16	well-mixed	control	left	48h	106	195	0.647841			9.1.16	well-mixed	control	right	48h	12	294	0.960784
7.10.16	well-mixed	control	left	48h	65	236	0.784053			9.1.16	well-mixed	control	right	72h	20	89	0.816514
7.10.16	well-mixed	control	left	48h	106	252	0.703911			9.1.16	well-mixed	control	left	72h	12	64	0.842105
6.24.16	well-mixed	Lb17	right	24h	47	244	0.838488			9.1.16	well-mixed	Lb17	right	24h	5	280	0.982456
7.10.16	well-mixed	Lb17	right	24h	194	385	0.66494			9.1.16	well-mixed	Lb17	right	24h	12	101	0.893805
7.10.16	well-mixed	Lb17	right	24h	392	146	0.271375			9.1.16	well-mixed	Lb17	left	24h	8	88	0.916667
6.24.16	well-mixed	Lb17	left	48h	48	133	0.734807			9.1.16	well-mixed	Lb17	left	48h	0	199	1
7.10.16	well-mixed	Lb17	left	48h	116	246	0.679558			9.1.16	well-mixed	Lb17	left	48h	15	247	0.942748
7.10.16	well-mixed	Lb17	left	48h	71	226	0.760943			9.1.16	well-mixed	Lb17	right	48h	29	203	0.875
6.24.16	well-mixed	Lh14	right	24h	57	313	0.845946			9.1.16	well-mixed	Lb17	right	72h	20	93	0.823009
7.10.16	well-mixed	Lh14	right	24h	46	378	0.891509			9.1.16	well-mixed	Lb17	right	72h	14	58	0.805556
7.10.16	well-mixed	Lh14	right	24h	341	226	0.398589			9.1.16	well-mixed	Lb17	left	72h	5	48	0.90566
6.24.16	well-mixed	Lh14	left	48h	87	155	0.640496			9.1.16	well-mixed	Lh14	right	24h	15	54	0.782609
7.10.16	well-mixed	Lh14	left	48h	129	279	0.683824			9.1.16	well-mixed	Lh14	left	24h	9	136	0.937931
7.10.16	well-mixed	Lh14	left	48h	130	267	0.672544			9.1.16	well-mixed	Lh14	left	24h	0	180	1
7.3.16	ethanol-on-top	control	right	24h	130	304	0.700461			9.1.16	well-mixed	Lh14	left	48h	5	133	0.963768
7.3.16	ethanol-on-top	control	right	24h	181	258	0.587699			9.1.16	well-mixed	Lh14	right	48h	12	343	0.966197
7.12.16	ethanol-on-top	control	right	24h	51	423	0.892405			9.1.16	well-mixed	Lh14	right	48h	3	196	0.984925
7.3.16	ethanol-on-top	control	left	48h	169	265	0.610599			9.1.16	well-mixed	Lh14	right	72h	6	42	0.875
7.3.16	ethanol-on-top	control	left	48h	72	314	0.813472			9.1.16	well-mixed	Lh14	left	72h	43	57	0.57
7.12.16	ethanol-on-top	control	left	48h	158	313	0.664544			9.1.16	well-mixed	Lh14	left	72h	32	62	0.659574
7.3.16	ethanol-on-top	Lb17	right	24h	109	363	0.769068			9.9.16	ethanol-on-top	control	right	24h	66	24	0.266667
7.3.16	ethanol-on-top	Lb17	right	24h	114	332	0.744395			9.9.16	ethanol-on-top	control	left	24h	3	24	0.888889
7.12.16	ethanol-on-top	Lb17	right	24h	304	183	0.37577			9.9.16	ethanol-on-top	control	left	48h	0	45	1
7.3.16	ethanol-on-top	Lb17	left	48h	116	221	0.655786			9.9.16	ethanol-on-top	control	right	48h	10	41	0.803922
7.3.16	ethanol-on-top	Lb17	left	48h	20	274	0.931973			9.9.16	ethanol-on-top	control	right	72h	50	52	0.509804
7.12.16	ethanol-on-top	Lb17	left	48h	90	325	0.783133			9.9.16	ethanol-on-top	control	left	72h	22	29	0.568627
7.3.16	ethanol-on-top	Lh14	right	24h	87	488	0.848696			9.9.16	ethanol-on-top	Lb17	right	24h	64	34	0.346939
7.3.16	ethanol-on-top	Lh14	right	24h	166	305	0.647558			9.9.16	ethanol-on-top	Lb17	right	24h	95	66	0.409938
7.12.16	ethanol-on-top	Lh14	right	24h	100	226	0.693252			9.9.16	ethanol-on-top	Lb17	left	24h	105	26	0.198473
7.3.16	ethanol-on-top	Lh14	left	48h	140	219	0.610028			9.9.16	ethanol-on-top	Lb17	left	48h	6	36	0.857143
7.3.16	ethanol-on-top	Lh14	left	48h	54	328	0.858639			9.9.16	ethanol-on-top	Lb17	left	48h	18	32	0.64
7.12.16	ethanol-on-top	Lh14	left	48h	82	335	0.803357			9.9.16	ethanol-on-top	Lb17	right	48h	25	36	0.590164
										9.9.16	ethanol-on-top	Lb17	right	72h	21	79	0.79
treatment	method	mean_prop6	std_error							9.9.16	ethanol-on-top	Lb17	right	72h	36	51	0.586207
control	well-mixed	0.622311	0.0500336							9.9.16	ethanol-on-top	Lb17	left	72h	16	36	0.692308
Lb17	well-mixed	0.658352	0.0814582							9.9.16	ethanol-on-top	Lh14	right	24h	30	24	0.444444
Lh14	well-mixed	0.688818	0.071328							9.9.16	ethanol-on-top	Lh14	left	24h	0	23	1
control	ethanol-on-top	0.71153	0.0486344							9.9.16	ethanol-on-top	Lh14	left	24h	29	26	0.472727
Lb17	ethanol-on-top	0.710021	0.0761448							9.9.16	ethanol-on-top	Lh14	left	48h	33	55	0.625
Lh14	ethanol-on-top	0.743588	0.0437609							9.9.16	ethanol-on-top	Lh14	right	48h	35	34	0.492754
										9.9.16	ethanol-on-top	Lh14	right	48h	9	61	0.871429
										9.9.16	ethanol-on-top	Lh14	right	72h	7	28	0.8
										9.9.16	ethanol-on-top	Lh14	left	72h	20	16	0.444444
										9.9.16	ethanol-on-top	Lh14	left	72h	10	52	0.83871
										treatment	method	mean_prop6	std_error
										control	well-mixed	0.915226	0.0333728
										Lb17	well-mixed	0.904989	0.0218018
										Lh14	well-mixed	0.86	0.0518826
										control	ethanol-on-top	0.672985	0.111551
										Lb17	ethanol-on-top	0.567908	0.0711755
										Lh14	ethanol-on-top	0.665501	0.0715661
